# Supplementary material for: Muscle calcium stress cleaves junctophilin1, unleashing a gene regulatory program predicted to correct glucose dysregulation
Source: eLife. 2023 Feb 1;12:e78874. doi: 10.7554/eLife.78874 (PMC9891728; doi:10.7554/eLife.78874)
Supplement: Figure 1—source data 3. [file elife-78874-fig1-data3.zip]

Archive with 3 entries (3 files):
- Figure 1-source data 3/Annoted Figure 1 source data files.pdf
- Figure 1-source data 3/Figure 1 source data annotated.docx
- Figure 1-source data 3/Figure 1-source data 3.tif
