# Supplementary material for: Muscle calcium stress cleaves junctophilin1, unleashing a gene regulatory program predicted to correct glucose dysregulation
Source: eLife. 2023 Feb 1;12:e78874. doi: 10.7554/eLife.78874 (PMC9891728; doi:10.7554/eLife.78874)
Supplement: Figure 1—figure supplement 2—source data 2. [file elife-78874-fig1-figsupp2-data2.zip]

Archive with 2 entries (2 files):
- Figure 1-figure supplement 2-source data 2/Annoted Figure 1-figure supplement 2 source data.pdf
- Figure 1-figure supplement 2-source data 2/Figure 1-figure supplement 2-source data 2.tif
