# Supplementary material for: Muscle calcium stress cleaves junctophilin1, unleashing a gene regulatory program predicted to correct glucose dysregulation
Source: eLife. 2023 Feb 1;12:e78874. doi: 10.7554/eLife.78874 (PMC9891728; doi:10.7554/eLife.78874)
Supplement: Figure 3—source data 1. [file elife-78874-fig3-data1.zip]

Archive with 2 entries (2 files):
- Figure 3-source data 1/Annoted Figure 3-source data.pdf
- Figure 3-source data 1/Figure 3-source data 1.tif
