# Supplementary material for: Muscle calcium stress cleaves junctophilin1, unleashing a gene regulatory program predicted to correct glucose dysregulation
Source: eLife. 2023 Feb 1;12:e78874. doi: 10.7554/eLife.78874 (PMC9891728; doi:10.7554/eLife.78874)
Supplement: Figure 5—source data 7. [file elife-78874-fig5-data7.zip]

Archive with 2 entries (2 files):
- Figure 5-source data 7/Annoted figure 5-source data.pdf
- Figure 5-source data 7/Figure 5-source data 7.tif
