# Supplementary material for: Muscle calcium stress cleaves junctophilin1, unleashing a gene regulatory program predicted to correct glucose dysregulation
Source: eLife. 2023 Feb 1;12:e78874. doi: 10.7554/eLife.78874 (PMC9891728; doi:10.7554/eLife.78874)
Supplement: Source code 1. [file elife-78874-code1.zip]

Archive with 1 entries (1 files):
- 22-03-2022-RA-eLife-78874/Blot_n_rot_double.txt
